# Supplementary material for: Validating an Instrument for Direct Patient Reporting of Distress and Chemotherapy-Related Toxicity among South African Cancer Patients
Source: Cancers (Basel). 2021 Dec 24;14(1):95. doi: 10.3390/cancers14010095 (PMC8750185; doi:10.3390/cancers14010095)
Supplement: Supplementary file 1 [file cancers-14-00095-s001.zip]

Archive with 1 entries (1 files):
- cancers-1424686-supplementary.pdf
